# Supplementary material for: Colony-Forming Efficiency Assay to Assess Nanotoxicity of Graphene Nanomaterials
Source: Toxics. 2022 May 5;10(5):236. doi: 10.3390/toxics10050236 (PMC9146674; doi:10.3390/toxics10050236)
Supplement: Supplementary file 1 [file toxics-10-00236-s001.zip]

Archive with 1 entries (1 files):
- toxics-1689586-supplementary.pdf
